# Supplementary material for: Biathletes present repeating patterns of postural control to maintain their balance while shooting
Source: PLoS One. 2022 May 3;17(5):e0267105. doi: 10.1371/journal.pone.0267105 (PMC9064080; doi:10.1371/journal.pone.0267105)
Supplement: S1 Data — (XLSX) [file pone.0267105.s001.xlsx]

## Sheet: Arkusz1
	AP plane			ML plane
Group	sampEN_QS	sampEN_SP	sampEN_AT	sampEN_QS	sampEN_SP	sampEN_AT
Beginner	1.543	1.965	1.741	1.096	0.85	0.546
Beginner	0.884	1.893	1.392	0.455	1.59	1.233
Beginner	1.266	1.339	1.239	0.447	0.916	0.816
Beginner	0.801	1.166	0.933	0.131	0.612	1.286
Beginner	0.928	1.237	1.184	0.284	0.826	1.212
Beginner	1.386	1.574	1.489	0.539	0.805	0.776
Beginner	0.98	1.254	1.355	0.554	0.853	0.747
Beginner	1.536	1.278	1.451	0.531	0.386	0.699
Beginner	1.342	1.807	1.367	0.838	0.847	0.774
Beginner	1.15	1.728	1.819	0.805	0.736	0.94
Beginner	1.449	1.768	1.429	0.436	1.52	1.079
Beginner	1.161	1.359	1.631	0.275	1.002	1.024
Beginner	0.972	1.297	1.558	0.503	1.54	1.535
Beginner	1.153	1.225	1.563	0.89	1.344	1.985
Beginner	0.765	1.457	1.42	0.46	0.933	0.925
Biathlon	1.005	1.06	0.854	0.671	0.181	0.204
Biathlon	1.618	1.335	1.235	0.889	0.603	0.444
Biathlon	1.163	0.805	1.069	0.202	0.255	0.242
Biathlon	1.058	1.19	1.085	0.366	0.536	0.398
Biathlon	1.338	0.797	0.881	0.246	0.468	0.15
Biathlon	1.379	1.173	1.138	0.661	0.33	0.378
Biathlon	0.859	0.842	0.828	0.047	0.254	0.168
Biathlon	0.942	0.755	0.527	0.092	0.072	0.171
Control	1.483	2.004	1.775	0.627	0.913	0.954
Control	1.408	1.459	1.574	0.894	0.63	0.512
Control	0.633	1.186	1.56	0.315	0.821	1.254
Control	0.967	1.276	1.578	0.636	0.972	1.187
Control	1.065	1.239	1.39	0.402	1.135	0.936
Control	1.6	1.454	1.39	0.735	0.79	0.522
Control	1.183	1.649	1.632	0.71	0.859	1.237
Control	1.467	1.304	1.412	0.503	0.787	0.829
Control	1.239	1.509	1.523	0.253	0.847	0.918
Control	0.929	1.334	1.791	0.676	0.553	0.926
Control	0.944	1.637	1.45	0.791	0.537	1.339
Control	1.081	1.376	1.617	0.477	0.832	0.666
Control	1.142	1.284	1.269	0.968	0.59	0.32
Control	1.437	1.61	1.917	0.848	0.825	1.233
Control	1.049	1.37	1.511	0.619	0.684	1.149
